# Supplementary material for: A patient-oriented clinical decision support system for CRC risk assessment and preventative care
Source: BMC Med Inform Decis Mak. 2018 Dec 7;18(Suppl 5):118. doi: 10.1186/s12911-018-0691-x (PMC6284274; doi:10.1186/s12911-018-0691-x)
Supplement: Supplementary file 1 — Database structure description in detail. (TXT 2 kb) [file 12911_2018_691_MOESM1_ESM.txt]

Additional file 1:

##attributes descriptions.
##FK: Foreign key

Table: User
Attributes:
	user_id(VARCHAR): unique id for users.
	user_F_name(VARCHAR): user first name.
	user_L_name(VARCHAR): user last name.
	user_bdate(DATE): user birth date.

Table: asmt_results
Attributes:
	result_id(INT): unique id for result record.
	user_id: FK
	questionnaire_id: FK
	result_record(VARCHAR): a dictionary data that contains the patient responses of questionnaire.
	
Table: result_scrn_test
Attributes: 
	result_scrn_id(INT): unique id for questionnaire result and screening test recommendation relationship. 
	result_id: FK
	test_id: FK
	
Table: scrn_tests
Attributes: 
	test_id(INT): unique id for screening methods.
	test_name(VARCHAR): name of screening methods.
	test_category(VARCHAR): stool tests or visual examination.
	test_time_interval(VARCHAR): how often the screening test need to be done.
	test_performance(VARCHAR): whether the test result is accurate or not.
	test_complexity(VARCHAR): the difficulty of perform such test.
	test_benefits(VARCHAR): things you could know after doing the test.
	test_limitations(VARCHAR): things that this test cannot figure out.

Table: asmt_questionnaire
Attributes: 
	questionnaire_id(INT): unique id for each version of questionnaire.
	questionnaire_theme(VARCHAR): the theme of questionnaire, used for control style of questionnaire.
	questionnaire_title(VARCHAR): name of questionnaire.
	
Table: asmt_sections
Attributes:
	section_id(INT): unique section id.
	questionnaire_id: FK
	section_title(VARCHAR): title of section.
	section_style(VARCHAR): the theme of section, used for control style of section.
	
Table: asmt_questions
Attributes:
	q_id(INT): unique id for question.
	section_id: FK
	q_title(VARCHAR): question text.
	q_status(TINYINT): indicate the status this question, whether active or not.
	
Table: asmt_options
Attributes:
	option_id(INT): unique id for each option.
	q_id: FK
	option_type(VARCHAR): type of this option, button or text input or select.
	option_title(VARCHAR): option text.
	option_value(DECIMAL): background value of each option.
